# Supplementary material for: Structural insights into lipid membrane binding by human ferlins
Source: EMBO J. 2025 May 28;44(14):3926–58. doi: 10.1038/s44318-025-00463-8 (PMC12264198; doi:10.1038/s44318-025-00463-8)
Supplement: Supplementary file 8 — Movie EV5 [file 44318_2025_463_MOESM8_ESM.zip]

Archive with 3 entries (2 files):
- Movie EV5/
- Movie EV5/Movie EV5 Legend.docx
- Movie EV5/Movie_EV5_updated.mp4
